# Supplementary material for: Isolating transdiagnostic effects reveals specific genetic profiles in psychiatric disorders
Source: JCPP Adv. 2026 May 2:e70129. Online ahead of print. doi: 10.1002/jcv2.70129 (PMC13338967; doi:10.1002/jcv2.70129)
Supplement: Supplementary file 2 — Supporting Information S2 [file JCV2-9999-e70129-s002.xlsx]

## Sheet: Table of Contents
Supporting Tables: Table of Contents
Table S1. Contributing Cohorts for 11 Psychiatric Traits
Table S2. LD-Score Regression (LDSC) Results For the Uncorrected Disorders (Before Residualizing for p)
Table S3. Significant SNPs Identified For SCZ non-p GWAS
Table S4. Significant SNPs Identified For BIP non-p GWAS
Table S5. Significant SNPs Identified For MDD non-p GWAS
Table S6. Significant SNPs Identified For ADHD non-p GWAS
Table S7. Significant SNPs Identified For AN non-p GWAS
Table S8. Significant SNPs Identified For ALCH non-p GWAS
Table S9. Significant SNPs Identified For ASD non-p GWAS
Table S10. Significant Genes associated with SCZ non-p GWAS after Bonferroni correction
Table S11. Significant Gene-sets associated with SCZ non-p GWAS after Bonferroni correction
Table S12. Significant Genes associated with BIP non-p GWAS after Bonferroni correction
Table S13. Significant Gene-sets associated with BIP non-p GWAS after Bonferroni correction
Table S14. Significant Genes associated with MDD non-p GWAS after Bonferroni correction
Table S15. Significant Gene-sets associated with MDD non-p GWAS after Bonferroni correction
Table S16. Significant Genes associated with ADHD non-p GWAS after Bonferroni correction
Table S17. Significant Genes associated with AN non-p GWAS after Bonferroni correction
Table S18. Significant Genes associated with ALCH non-p GWAS after Bonferroni correction
Table S19. Significant Genes associated with ASD non-p GWAS after Bonferroni correction
Table S20. Tissue Type Enrichment Analysis of SCZ non-p GWAS
Table S21. Brain Developmental Stage Enrichment Analysis of SCZ non-p GWAS
Table S22. Tissue Type Enrichment Analysis of SCZ uncorrected for p
Table S23. Brain Developmental Stage Enrichment Analysis of SCZ uncorrected for p
Table S24. Tissue Type Enrichment Analysis of BIP non-p GWAS
Table S25. Brain Developmental Stage Enrichment Analysis of Bipolar non-p GWAS
Table S26. Tissue Type Enrichment Analysis of BIP uncorrected for p
Table S27. Brain Developmental Stage Enrichment Analysis of BIP uncorrected for p
Table S28. Tissue Type Enrichment Analysis of MDD non-p GWAS
Table S29. Brain Developmental Stage Enrichment Analysis of MDD non-p GWAS
Table S30. Tissue Type Enrichment Analysis of MDD uncorrected for p
Table S31. Brain Developmental Stage Enrichment Analysis of MDD uncorrected for p
Table S32. Tissue Type Enrichment Analysis of ADHD non-p GWAS
Table S33. Brain Developmental Stage Enrichment Analysis of ADHD non-p GWAS
Table S34. Tissue Type Enrichment Analysis of ADHD uncorrected for p
Table S35. Brain Developmental Stage Enrichment Analysis of ADHD uncorrected for p
Table S36. Tissue Type Enrichment Analysis of AN non-p GWAS
Table S37. Brain Developmental Stage Enrichment Analysis of AN non-p GWAS
Table S38. Tissue Type Enrichment Analysis of AN uncorrected for p
Table S39. Brain Developmental Stage Enrichment Analysis of AN uncorrected for p
Table S40. Tissue Type Enrichment Analysis of ALCH non-p GWAS
Table S41. Brain Developmental Stage Enrichment Analysis of ALCH non-p GWAS
Table S42. Tissue Type Enrichment Analysis of ALCH uncorrected for p
Table S43. Brain Developmental Stage Enrichment Analysis of ALCH uncorrected for p
Table S44. Tissue Type Enrichment Analysis of ASD non-p GWAS
Table S45. Brain Developmental Stage Enrichment Analysis of ASD non-p GWAS
Table S46. Tissue Type Enrichment Analysis of ASD uncorrected for p
Table S47. Brain Developmental Stage Enrichment Analysis of ASD uncorrected for p
Table S48. SNP Heritability Estimates Before and After Partialling Genetic Effects Associated with p
Table S49. LD-Score Regression (LDSC) Results for the corrected Disorders (After Residualizing for p)
Table S50. Genetic Correlations Between the 11 Psychiatric Disorders and the External Traits Before and After Residualizing For p
Table S51. Source GWAS of the external traits used in the genetic correlation analysis
SCZ = schizophrenia; BIP = bipolar disorder; ADHD = attention-deficit/hyperactivity disorder; MDD = major depressive disorder;
ALCH = problematic alcohol use; AN = anorexia nervosa.

## Sheet: Table S1
Supplementary Table 1. Contributing Cohorts for 11 Psychiatric Traits
Trait	Data Source	Cases	Controls		References
SCZ	PGC1	53386	77258		1	Trubetskoy V., et al. (2022). Mapping genomic loci implicates genes and synaptic biology in schizophrenia. Nature. 2022 Apr;604(7906):502-508.
BIP	PGC2	41917	371549		2	Mullins N., et al. (2021). Genome-wide association study of more than 40,000 bipolar disorder cases provides new insights into the underlying biology. Nat Genet. 2021 Jun;53(6):817-829.
ADHD	iPSYCH	17019	21880		3	Demontis, D., et al. (2023). Genome-wide analyses of ADHD identify 27 risk loci, refine the genetic architecture and implicate several cognitive domains. Nat Genet. 2023 Feb;55(2):198-208.
	iPSYCH2	8876	15268		4	Howard, D. M., et al. (2019). Genome-wide meta-analysis of depression identifies 102 independent variants and highlights the importance of the prefrontal brain regions. Nat Neurosci 22, 343–352 (2019).
	deCODE	8281	137993		5	Purves, K. L., et al. (2020). A major role for common genetic variation in anxiety disorders. Molecular psychiatry, 25(12), 3292–3303. https://doi.org/10.1038/s41380-019-0559-1.
	PGC	4515	11702		6	Nievergelt, C. M. et al. (2019). International meta-analysis of PTSD genome-wide association studies identifies sex- and ancestry-specific genetic risk loci. Nature communications, 10(1), 4558. https://doi.org/10.1038/s41467-019-12576-w.
	Total3	38691	186843		7	Mallard. T. et al. (2022). Item-Level Genome-Wide Association Study of the Alcohol Use Disorders Identification Test in Three Population-Based Cohorts. Am J Psychiatry. 2022 Jan;179(1):58-70.
MDD (excluding 23andme)	PGC	43204	95680		8	Grove, J. et al. (2019). Identification of common genetic risk variants for autism spectrum disorder. Nature Genetics, 51(3), 431-444
	UKB	127552	233763		9	International Obsessive Compulsive Disorder Foundation Genetics Collaborative (IOCDF-GC) and OCD Collaborative Genetics Association Studies (OCGAS) et al., (2018). Revealing the complex genetic architecture of obsessive–compulsive disorder using meta-analysis. Molecular psychiatry, 23(5), 1181-1188.
	Total4	170756	329443		10	Watson, H. J., et al. (2019). Genome-wide association study identifies eight risk loci and implicates metabo-psychiatric origins for anorexia nervosa. Nature Genetics, 1207-1214.
ANX	ANGST	3695	13615		11	Yu, D., et al. (2019). Interrogating the genetic determinants of Tourette’s syndrome and other tic disorders through genome-wide association studies. American Journal of Psychiatry, 176(3), 217-227.
	UKB	25453	58113
	Total5	29148	71728
PTSD	iPSYCH	9831	19225
	PGC	2424	7113
	Total6	12255	26338
ALCH	UKB	147267
	Netherlands Twin Register	9975
	ALSPAC	3582
	Total7	160824
ASD	PGC8	18381	27969
OCD	PGC9	2688	7037
AN	PGC10	16992	55525
TS	PGC11	4819	9488
Note. Sample sizes reported are for the European ancestry only subsets of the summary statistics. We note that the total sample sizes listed are the raw totals and do not reflect effective sample sizes. SCZ = schizophrenia; BIP = bipolar disorder; ADHD = attention-deficit/hyperactivity disorder; MDD = major depressive disorder; ANX = anxiety disorder; PTSD = post-traumatic stress disorder; ALCH =…

## Sheet: Table S2 
Supplementary Table 2. LD-Score Regression (LDSC) Results for the uncorrected disorders (before residualizing for p)
LDSC Estimates
	1. SCZ	2. BIP	3. ADHD	4. MDD	5. ANX	6. PTSD	7. ALCH	8. ASD	9. OCD	10. AN	11. TS
1. SCZ	0.403 (0.014)	0.678	0.197	0.335	0.377	0.306	0.222	0.252	0.306	0.23	0.092
2. BIP	0.230 (0.010)	0.286 (0.012)	0.223	0.439	0.416	0.413	0.33	0.208	0.315	0.192	0.089
3. ADHD	0.057 (0.007)	0.054 (0.008)	0.208 (0.010)	0.519	0.469	0.715	0.187	0.428	-0.113	0.076	0.226
4. MDD	0.057 (0.004)	0.063 (0.004)	0.063 (0.004)	0.071 (0.003)	0.901	0.718	0.35	0.35	0.257	0.279	0.218
5. ANX	0.111 (0.011)	0.104 (0.011)	0.100 (0.009)	0.112 (0.006)	0.218 (0.016)	0.627	0.317	0.356	0.373	0.342	0.254
6. PTSD	0.040 (0.007)	0.045 (0.006)	0.067 (0.006)	0.039 (0.003)	0.06 (0.008)	0.042 (0.007)	0.447	0.341	0.067	0.215	-0.094
7. ALCH	0.019 (0.003)	0.024 (0.003)	0.011 (0.003)	0.012 (0.002)	0.020 (0.004)	0.012 (0.002)	0.018 (0.002)	0.208	0.079	0.139	-0.056
8. ASD	0.073 (0.010)	0.050 (0.010)	0.088 (0.010)	0.042 (0.005)	0.075 (0.012)	0.032 (0.008)	0.013 (0.004)	0.206 (0.018)	0.12	0.1	0.132
9. OCD	0.127 (0.022)	0.110 (0.020)	-0.034 (0.018)	0.045 (0.009)	0.114 (0.026)	0.009 (0.015)	0.007 (0.008)	0.036 (0.025)	0.429 (0.067)	0.46	0.426
10. AN	0.078 (0.011)	0.055 (0.010)	0.019 (0.008)	0.040 (0.005)	0.086 (0.013)	0.024 (0.008)	0.01 (0.004)	0.024 (0.014)	0.162 (0.027)	0.287 (0.019)	0.095
11. TS	0.038 (0.017)	0.031 (0.016)	0.067 (0.013)	0.038 (0.007)	0.077 (0.017)	-0.013 (0.013)	-0.005 (0.006)	0.039 (0.018)	0.182 (0.043)	0.033 (0.023)	0.428 (0.049)
LDSC Intercepts
	1	2	3	4	5	6	7	8	9	10	11
1. SCZ	1.078	0.212	0.036	0.051	0.027	0.041	0.011	0.024	0.037	0.061	0.016
2. BIP	0.212	1.03	0.063	0.07	0.039	0.022	-0.009	0.039	0.029	0.072	0.037
3. ADHD	0.036	0.063	1.026	0.065	0.067	0.024	0.001	0.268	0.009	0.074	0.01
4. MDD	0.051	0.07	0.065	0.995	0.262	0.068	0.025	0.06	0.007	0.066	0.007
5. ANX	0.027	0.039	0.067	0.262	1.007	0.106	0.058	0.055	-0.001	0.045	0.002
6. PTSD	0.041	0.022	0.024	0.068	0.106	1.021	0.033	0.03	0.002	0.033	0.022
7. ALCH	0.011	-0.009	0.001	0.025	0.058	0.033	0.984	-0.011	-0.002	-0.002	-0.003
8. ASD	0.024	0.039	0.268	0.06	0.055	0.03	-0.011	1.008	0	0.126	0.006
9. OCD	0.037	0.029	0.009	0.007	-0.001	0.002	-0.002	0	0.993	0.012	0.1
10. AN	0.061	0.072	0.074	0.066	0.045	0.033	-0.002	0.126	0.012	1.02	0.009
11. TS	0.016	0.037	0.01	0.007	0.002	0.022	-0.003	0.006	0.1	0.009	1.014
Note. The top panel depicts the NON-LIABILITY scale (total observed scale) genetic covariances and heritability estimates along with their standard errors on the lower diagonal and the genetic correlation estimates in italics on the upper diagonal. The bottom panel depicts univariate LDSC intercepts on the diagonal and bivariate LDSC intercepts on the off-diagonal.

## Sheet: Table S3 
Supplementary Table 3. Significant SNPs identified in the SCZ non-p GWAS
RSID	CHROM	BP	P	Novel?		Notes
rs1198588	1	98552832	8.3e-20	No	in LD with original indepedent significant SNP
rs58120505	7	2029867	1.17e-19	No	previously reported independet hit
rs10484399	6	27534528	1.47e-19	No	in LD with original indepedent significant SNP
rs2293780	2	233635213	1.75e-19	No	in LD with original indepedent significant SNP
rs35819751	6	27810569	3.73e-19	No	in LD with original indepedent significant SNP
rs56114371	6	27274834	4.36e-18	No	in LD with original indepedent significant SNP
rs35781323	6	28144832	5.77e-18	No	in LD with original indepedent significant SNP
rs66488313	6	26631568	4.28e-17	No	in LD with original indepedent significant SNP
rs67381177	6	28411941	4.65e-17	No	in LD with original indepedent significant SNP
rs66975207	6	26942146	6.62e-17	No	in LD with original indepedent significant SNP
rs4375301	1	98298371	7.74e-16	No	in LD with original indepedent significant SNP
rs11057189	12	123688484	8.14e-16	No	in LD with original indepedent significant SNP
rs34961555	6	26199903	4.64e-15	Yes		Previously found to be associated with intelligence	Hill et al., 2018
rs1860002	12	2413803	1.09e-14	No	in LD with original indepedent significant SNP
rs693906	6	31835164	1.85e-14	Yes
rs13107325	4	103188709	4.23e-14	No	previously reported independet hit
rs4766428	12	110723245	9.89e-14	No	previously reported independet hit
rs3795310	1	8431607	2.47e-13	No	in LD with original indepedent significant SNP
rs2596500	6	31321267	6.4e-13	Yes		previously found to be associated with SCZ in another study- Jewish ancestry	Goes et al., 2015
rs4766500	12	110993791	7.69e-13	No	in LD with original indepedent significant SNP
rs1000237	19	19518316	9.93e-13	No	in LD with original indepedent significant SNP
rs4132385	5	60614879	1.02e-12	No	in LD with original indepedent significant SNP
rs6984242	8	60700469	1.09e-12	No	in LD with original indepedent significant SNP
rs116131925	6	32929943	1.21e-12	Yes
rs7803571	7	110993511	1.45e-12	No	previously reported independet hit
rs5751191	22	42370991	1.64e-12	No	previously reported independet hit
rs1451488	2	199990107	1.64e-12	No	in LD with original indepedent significant SNP
rs10035564	5	45252500	1.64e-12	No	previously reported independet hit
rs10838634	11	46929954	4.16e-12	No	previously reported independet hit
rs3935086	5	44960923	9.5e-12	No	in LD with original indepedent significant SNP
rs13198474	6	25874423	1.05e-11	Yes		previously found to be associated with SCZ in several studies
rs11680723	2	200810957	1.5e-11	No	previously reported independet hit
rs13076861	3	180687598	2.12e-11	No	in LD with original indepedent significant SNP
rs893949	11	134296384	2.22e-11	No	previously reported independet hit
rs2456020	15	78868398	3.56e-11	No	in LD with original indepedent significant SNP
rs2252074	7	104594253	8.45e-11	No	in LD with original indepedent significant SNP
rs61882674	11	46352266	9.27e-11	No	in LD with original indepedent significant SNP
rs17689378	17	43881790	9.66e-11	Yes
rs324017	12	57487814	9.79e-11	No	previously reported independet hit
rs35502362	19	4966041	1.21e-10	Yes		previously found to be associated with health study participation	Tyrrell et al., 2021
rs7706116	5	45742624	1.62e-10	Yes
rs2710339	3	52965713	1.75e-10	Yes		previously found to be associated with SCZ	Bhattacharya et al., 2022 (preprint)
rs7108770	11	46648432	2.05e-10	No	in LD with original indepedent significant SNP
rs10138176	14	72450699	2.11e-10	No	in LD with original indepedent significant SNP
rs10954580	7	137076712	2.13e-10	No	in LD with original indepedent significant SNP
rs62392365	6	25371369	2.58e-10	Yes		Previously found to be associated with SCZ and intelligence	Hill et al., 2018; Goes et al., 2015
rs13230421	7	86420126	2.61e-10	No	in LD with original indepedent significant SNP
rs4609668	12	104631804	3.55e-10	No	in LD with original indepedent significant SNP
rs55669501	17	44202564	3.77e-10	No	in LD with original indepedent significant SNP
rs9847461	3	17607956	4.04e-10	No	in LD with original indepedent significant SNP
rs12151767	2	198274929	5.02e-10	No	in LD with original indepedent significant SNP
rs6065094	20	37453194	5.07e-10	No	in LD with original indepedent significant SNP
rs1914399	7	71770973	5.14e-10	No	in LD with original indepedent significant SNP
rs6577597	3	17871326	6.03e-10	No	in LD with original indepedent significant SNP
rs73229090	8	27442127	6.15e-10	No	previously reported independet hit
rs12673108	7	2286487	6.36e-10	Yes
rs704367	3	63868777	7.55e-10	No	in LD with original indepedent significant SNP
rs2893911	6	27283303	8.16e-10	Yes
rs2414718	15	61863133	9.52e-10	No	in LD with original indepedent significant SNP
rs10202231	2	60500144	1.03e-09	No	in LD with original indepedent significant SNP
rs11687313	2	201146399	1.14e-09	No	in LD with original indepedent significant SNP
rs2973161	5	152587913	1.23e-09	No	in LD with original indepedent significant SNP
rs10160905	12	72272974	1.32e-09	No	in LD with original indepedent significant SNP
rs10415576	19	50164390	1.35e-09	No	in LD with original indepedent significant SNP
rs4976992	8	143369368	1.38e-09	No	in LD with original indepedent significant SNP
rs17488630	5	152244165	1.42e-09	No	in LD with original indepedent significant SNP
rs13090638	3	180948059	2.02e-09	No	in LD with original indepedent significant SNP
rs7856690	9	37127545	2.11e-09	Yes		previously found to be associated with BMI	Sakaue et al., 2021
rs1518393	2	58171220	2.22e-09	No	in LD with original indepedent significant SNP
rs12883788	14	33303540	2.43e-09	No	previously reported independent hit
rs199509	17	44858728	2.61e-09	Yes
rs11191580	10	104906211	2.68e-09	No	in LD with original indepedent significant SNP
rs457286	6	105466211	3.13e-09	Yes
rs6510168	19	31049006	3.37e-09	Yes
rs6538539	12	95195293	3.57e-09	No	previously reported independent hit
rs13083798	3	52649748	3.62e-09	No	in LD with original indepedent significant SNP
rs12865628	13	74316318	3.92e-09	No	in LD with original indepedent significant SNP
rs2531806	6	28417152	4.11e-09	Yes		previously found to be associated with SCZ	Chen et al., 2019
rs17731	10	3821561	5.56e-09	No	previously reported independent hit
rs764284	6	27312078	6.65e-09	Yes		previously found to be associated with ASD/SCZ	Anney et al., 2017
rs605765	11	30217503	6.85e-09	Yes		previously found to be associated with morningness	Jansen et al., 2019
rs7634476	3	136398387	7.06e-09	No	in LD with original indepedent significant SNP
rs2470578	3	17330092	7.55e-09	No	in LD with original indepedent significant SNP
rs4647709	11	47237359	7.83e-09	No	in LD with original indepedent significant SNP
rs5757730	22	39967430	7.96e-09	No	in LD with original indepedent significant SNP
rs7085104	10	104628873	9.78e-09	No	in LD with original indepedent significant SNP
rs11649804	17	17696755	1.01e-08	Yes		previously found to be associated with BMI	Christakoudi et al., 2021
rs1792709	18	53768975	1.03e-08	No	in LD with original indepedent significant SNP
rs4276378	5	7244491	1.11e-08	No	in LD with original indepedent significant SNP
rs4702	15	91426560	1.12e-08	No	previously reported independent hit
rs2008141	1	30436000	1.2e-08	No	in LD with original indepedent significant SNP
rs365052	6	29648398	1.2e-08	Yes
rs11692435	2	98275354	1.25e-08	No	in LD with original indepedent significant SNP
rs12991836	2	145141541	1.28e-08	No	previously reported independet hit
rs56328473	18	77636101	1.34e-08	No	in LD with original indepedent significant SNP
rs5758659	22	42622003	1.35e-08	No	in LD with original indepedent significant SNP
rs659506	8	60952317	1.43e-08	No	in LD with original indepedent significant SNP
rs7614283	3	161429963	1.51e-08	No	in LD with original indepedent significant SNP
rs6938026	6	43185733	1.57e-08	No	previously reported independet hit
rs10737571	1	200431253	1.84e-08	No	in LD with original indepedent significant SNP
rs4711350	6	33741716	1.91e-08	Yes		previously found to be associated with SCZ in East Asian ancestry	Ikeda et al., 2018
rs4936215	11	133852684	1.98e-08	No	previously reported independet hit
rs2395044	6	31461979	2e-08	Yes
rs12784387	10	18804689	2.17e-08	No	in LD with original indepedent significant SNP
rs77817202	2	98534734	2.64e-08	No	in LD with original indepedent significant SNP
rs12293670	11	124612932	2.67e-08	No	in LD with original indepedent significant SNP
rs4852257	2	71678520	2.71e-08	Yes
rs1534464	2	14659897	2.71e-08	Yes
rs570621	3	136000743	2.72e-08	No	in LD with original indepedent significant SNP
rs1458086	11	81098785	2.88e-08	No	in LD with original indepedent significant SNP
rs11223774	11	134247315	2.88e-08	No	in LD with original indepedent significant SNP
rs41563	7	104852654	3.09e-08	No	in LD with original indepedent significant SNP
rs6577509	1	8699047	3.15e-08	No	in LD with original indepedent significant SNP
rs35250488	5	49626838	3.22e-08	No	in LD with original indepedent significant SNP
rs11931658	4	102766892	3.57e-08	Yes
rs17596974	18	53166557	3.66e-08	No	in LD with original indepedent significant SNP
rs1554505	7	1983929	3.92e-08	Yes		previously found to be associated with MDD	Howard et al., 2017
rs16825349	2	146425531	4.64e-08	No	in LD with original indepedent significant SNP

## Sheet: Table S4 
Supplementary Table 4. Significant SNPs identifiedd in the BIP non-p GWAS
RSID	CHROM	BP	P	Novel?		Notes
rs9834970	3	36856030	5.7e-13	No	previously reported independent hit
rs1487445	6	98565211	1.22e-11	No	previously reported independent hit
rs67712855	20	43682551	2.52e-11	No	previously reported independent hit
rs12234369	7	11893275	5.79e-11	Yes			previously reported to be associated with educational attainment and personality/cognitive traits	Lee et al., 2018; Hindley et al., 2023
rs228768	17	42191893	1.48e-10	No	previously reported independent hit
rs28565152	5	7542911	7.92e-10	No	previously reported independent hit
rs7068482	10	111729503	2.17e-09	Yes
rs2143943	20	43766067	2.5e-09	Yes			previously reported to be associated with brain areas associated with BIP	Sha et al., 2023
rs112481526	4	123076007	2.53e-09	No	previously reported independent hit
rs7133502	12	2303486	4.64e-09	Yes
rs7707252	5	78840610	4.72e-09	Yes			previously reported to be associated with BIP vs ADHD	Peyrot et al., 2021
rs3088186	8	10226355	5.16e-09	No	previously reported independent hit
rs4447398	15	42904904	5.26e-09	No	previously reported independent hit
rs62442944	7	2015047	5.36e-09	Yes			previously reported to be associated with ADHD and intelligence	O'Connell et al., 2019
rs174592	11	61618608	6.16e-09	No	previously reported independent hit
rs12442894	15	83602849	9.39e-09	Yes
rs72841199	5	169284998	1.09e-08	Yes
rs7396943	11	13328979	1.23e-08	Yes			previously reported to be associated with neuroticisim and BMI	Nagel et al., 2018; Schoeler et al., 2023
rs17388568	4	123329362	1.56e-08	Yes
rs11786934	8	144996635	1.7e-08	Yes
rs571017	1	61104159	2.99e-08	Yes			previously reported to be associated with BIP vs ADHD	Peyrot et al., 2021
rs11259902	15	83886529	4.21e-08	Yes

## Sheet: Table S5 
Supplementary Table 5. Significant SNPs identifiedd in the MDD non-p GWAS
RSID	CHROM	BP	P	Novel?		Notes
rs12154473	7	1982181	1.54e-09	No
rs11038919	11	46585781	2.27e-09	Yes
rs2910032	5	152540354	2.48e-09	Yes		previously reported to be associated with a range of mental health related phenotypes (e.g., ASD or SCZ, externalizing, etc)
rs12141028	1	197562511	4.14e-09	No
rs36029218	11	27648371	5.18e-09	Yes		previously reported to be associated with alcohol consumption	Cole et al 2020, Zhou et al 2020
rs4727614	7	104600854	6.82e-09	Yes		previously reported to be associated with BMI	Huang et al., 2023
rs3088186	8	10226355	7.06e-09	Yes		previously reported to be associated with SCZ (East Asian ancestry) and BIP	Lam et al., 2019; Mullins et al., 2021
rs2530235	5	140072647	9.55e-09	Yes
rs4840461	8	9904788	1.07e-08	Yes		previously reported to be associated with irritable bowel syndrome or BIP	Gong et al., 2023
rs4496901	7	104898337	1.31e-08	Yes
rs10967578	9	26874482	1.46e-08	Yes
rs4702	15	91426560	2.51e-08	Yes		previously reported to be associated with a range of mental health related phenotypes (e.g., SCZ, insomnia, externalizing, etc.)
rs12408939	1	197812823	3.2e-08	No
rs12673108	7	2286487	4.11e-08	Yes

## Sheet: Table S6 
Supplementary Table 6. Significant SNPs identifiedd in the ADHD non-p GWAS
RSID	CHROM	BP	P	Novel?		Notes
rs4916723	5	87854395	6.47e-17	No		previously reported independent hit
rs797419	5	88168955	4.43e-13	Yes
rs3099439	5	87545318	5.15e-13	Yes		previously reported to be associated with unipolar depression in various studies and also with neuroticisim
rs3791138	1	44050027	5.88e-11	Yes		previously reported to be associated with ADHD and education		O'Connell et al., 2019
rs1436380	16	61945648	1.49e-09	Yes		previously reported to be associated with smoking initiation in East Asian population		Saunders et al., 2022
rs6082363	20	21250843	1.81e-09	No		previously reported independent hit
rs57533494	3	85902468	3.05e-09	Yes
rs7665079	4	147098127	4.61e-09	Yes
rs9364074	6	70854183	2.56e-08	Yes
rs2527776	1	44345292	2.99e-08	Yes		previosuly reported to be associated with risk for ADHD in mouse model		Rivero et al., 2021
rs2886697	3	20724204	4.9e-08	No		previously reported independent hit
rs73145587	7	67685754	4.9e-08	No		previously reported independent hit

## Sheet: Table S7 
Supplementary Table 7. Significant SNPs identifiedd in the AN non-p GWAS
RSID	CHROM	BP	P	Novel?		Notes
rs9877794	3	48718388	2.28e-13	Yes
rs73082362	3	49113729	6.83e-13	Yes		previously reported to be associated with AN in a TWAS	Adams et al., 2023
rs73077200	3	49826987	3.36e-12	Yes		previously reported to be in LD with lead SNP in an intelligence GWAS	Savage et al., 2018
rs11716445	3	49406095	4.5e-12	Yes
rs6589488	11	115096956	4.68e-11	No		previously reported significant independent SNP
rs2023953	3	50103917	3e-10	Yes
rs13100344	3	94605107	2.56e-08	No		previously reported significant independent SNP
rs323509	5	104082179	2.93e-08	Yes
rs10942086	5	25085659	4.28e-08	Yes
rs12415589	10	131428336	4.92e-08	Yes

## Sheet: Table S8 
3
Supplementary Table 8. Significant SNPs identifiedd in the ALCH non-p GWAS
RSID	CHROM	BP	P	Novel?		Notes
rs13135092	4	103198082	6.21e-15	No		previously reported independent hit
rs3811802	4	100244221	3.23e-09	No		previously reported independent hit
rs13125440	4	39422324	4e-08	Yes		previously reported to be associated with problematic alcohol use	Zhou et al., 2020

## Sheet: Table S9 
Supplementary Table 9. Significant SNPs identifiedd in the ASD non-p GWAS
RSID	CHROM	BP	P	Novel?		Notes
rs10099100	8	10576775	3.36e-08	No
rs910805	20	21248116	4.1e-08	No

[truncated: 42 more sheets: Table S10 , Table S11 , Table S12 , Table S13 , Table S14 , Table S15 , Table S16 , Table S17 , Table S18 , Table S19 , Table S20 , Table S21 , Table S22 , Table S23 , Table S24 , Table S25 , Table S26 , Table S27 , Table S28 , Table S29  …]
